# Supplementary material for: Catalpol—a compound from Rehmannia glutinosa can improve hyperlipidemia by modulating gut microbiota and endogenous metabolic pathways
Source: Front Microbiol. 2025 Nov 11;16:1689778. doi: 10.3389/fmicb.2025.1689778 (PMC12644921; doi:10.3389/fmicb.2025.1689778)
Supplement: Supplementary file 1 [file Supplementary_file_1.zip]

Archive with 3 entries (2 files):
- Sumpplement/Sumpplement Figure S1.docx
- Sumpplement/Supplement table S1.docx
- Sumpplement/
